# Supplementary material for: A Novel Frameshifting Inhibitor Having Antiviral Activity against Zoonotic Coronaviruses
Source: Viruses. 2021 Aug 18;13(8):1639. doi: 10.3390/v13081639 (PMC8402677; doi:10.3390/v13081639)
Supplement: Supplementary file 1 [file viruses-13-01639-s001.zip]

Archive with 1 entries (1 files):
- viruses-1316449-supplementary.pdf
